# Supplementary material for: Agreement of thermodilution and direct Fick methods for cardiac output across varying haemodynamic conditions
Source: ESC Heart Fail. 2026 Jan 8;13(1):xvaf001. doi: 10.1093/eschf/xvaf001 (PMC12974568; doi:10.1093/eschf/xvaf001)
Supplement: xvaf001_Supplementary_Data [file xvaf001_supplementary_data.zip]

Archive with 4 entries (4 files):
- Supplementary file.docx
- table S1.xlsx
- TABLE S2 a-b.xlsx
- Table S3.xlsx
