# Supplementary material for: Agreement of thermodilution and direct Fick methods for cardiac output across varying haemodynamic conditions
Source: ESC Heart Fail. 2026 Jan 8;13(1):xvaf001. doi: 10.1093/eschf/xvaf001 (PMC12974568; doi:10.1093/eschf/xvaf001)
Supplement: xvaf001_Supplementary_Data [file xvaf001_supplementary_data.zip › table S1.xlsx]

## Sheet: Sheet1
	Table S1. Correlation Between Thermodilution and Fick Cardiac Output (Q) by Flow Status and PAWP Levels in Heart Failure Patients
	Qi subgroup	PAWP group	n	r
	Normal–high flow	< 15 mmHg	120	0.73
		≥ 15 mmHg	166	0.74
	Low flow	< 15 mmHg	87	0.53
		≥ 15 mmHg	169	0.67
	Legend: This table shows the Pearson correlation coefficient (r) between thermodilution-derived Cardiac Output (Q) and Fick-derived Q measurements, stratified by indexed flow (Qi) subgroup and pulmonary artery wedge pressure (PAWP). Patients were categorized as having low flow (QiF ≤ 2.2 L/min/m²) or normal–high flow (QiF > 2.2 L/min/m²), and further stratified by PAWP (<15 mmHg vs. ≥15 mmHg).
