# Supplementary material for: Agreement of thermodilution and direct Fick methods for cardiac output across varying haemodynamic conditions
Source: ESC Heart Fail. 2026 Jan 8;13(1):xvaf001. doi: 10.1093/eschf/xvaf001 (PMC12974568; doi:10.1093/eschf/xvaf001)
Supplement: xvaf001_Supplementary_Data [file xvaf001_supplementary_data.zip › TABLE S2 a-b.xlsx]

## Sheet: Sheet1
	Table S2a. Logistic Regression Model for PVR 2 WU Misclassification by TD
	Variable	B	SE	p-value
	BSA (m²)	4.463	2.808	0.112
	AVO₂-difference (mL/L)	0.145	0.072	0.045
	TR grade	—	—	0.623
	• grade II vs I	–1.692	2.003	0.398
	• grade III vs I	0.233	1.222	0.849
	PAWP (mmHg)	–0.469	0.244	0.055
	Age (years)	–0.058	0.053	0.278
	Gender	0.112	1.214	0.926
	PAPm category	—	—	0.181
	• 21–30 vs <20 mmHg	3.652	1.976	0.065
	• 31–40 vs <20 mmHg	27.7	2.29×10⁴	0.999
	Table S2b. Logistic Regression Model for PVR 5 WU Misclassification by TD
	Variable	B	SE	p‑value
	BSA (m²)	–5.605	2.807	0.046
	AVO₂-difference (mL/L)	–0.006	0.058	0.923
	TR grade (overall)	—	—	0.939
	• Grade II vs I	20.906	16501.4	0.999
	• Grade III vs I	–0.656	1.850	0.723
	PAWP (mmHg)	–0.245	0.181	0.174
	Age (years)	0.187	0.091	0.041
	Gender	0.249	1.390	0.858
	PAPm category (overall)	—	—	0.205
	• 21–30 vs <20 mmHg	–1.153	1.773	0.515
	• 31–40 vs <20 mmHg	4.706	3.090	0.128
	Table S2 a-b: Multivariable logistic regression analysis of predictors of PVR misclassification by TD at the Fick-derived PVR threshold of 2 WU (panel S2a) and the 5 WU (panel S2b). TD thermodiluatuon; BSA, body surface area (m2); AVO2‑diff, arteriovenous oxygen difference; TR, tricuspid regurgitation grade (I–III); PAWPm, pulmonary artery wedge pressure; PAPm category, mean pulmonary artery pres…
