# Supplementary material for: Agreement of thermodilution and direct Fick methods for cardiac output across varying haemodynamic conditions
Source: ESC Heart Fail. 2026 Jan 8;13(1):xvaf001. doi: 10.1093/eschf/xvaf001 (PMC12974568; doi:10.1093/eschf/xvaf001)
Supplement: xvaf001_Supplementary_Data [file xvaf001_supplementary_data.zip › Table S3.xlsx]

## Sheet: Sheet1
	Table S3. Diagnostic Performance of TD- against Fick-derived PVR as Reference at the threshold value of ≥2 WU
	HF Phenotype	n	Sensitivity (%)	Specificity (%)	PPV (%)	NPV (%)
	HFrEF	117	97.5	83.8	92.9	93.9
	HFmrEF	44	96.7	64.3	85.3	90
	HFpEF	243	95.6	85.7	95.0	87.1
	Pulmonary vascular resistance (PVR) was calculated using thermodilution (TD) and compared against the reference Fick method. WU, denotes Wood Units. Heart failure phenotypes are categorized as HFrEF (heart failure with reduced ejection fraction), HFmrEF (mildly reduced ejection fraction), and HFpEF (preserved ejection fraction). PPV = positive predictive value; NPV = negative predictive value; PH…
